# Supplementary material for: Spreading of Aggregated α-Synuclein in Sagittal Organotypic Mouse Brain Slices
Source: Biomolecules. 2022 Jan 19;12(2):163. doi: 10.3390/biom12020163 (PMC8961638; doi:10.3390/biom12020163)
Supplement: Supplementary file 1 [file biomolecules-12-00163-s001.zip]

Archive with 1 entries (1 files):
- biomolecules-1536685-supplementary.pdf
